# Supplementary material for: Itaconic Acid Alleviates Perfluorooctanoic Acid-Induced Oxidative Stress and Intestinal Damage by Regulating the Keap1/Nrf2/Ho-1 Pathway and Reshaping the Gut Microbiota
Source: Int J Mol Sci. 2024 Sep 11;25(18):9826. doi: 10.3390/ijms25189826 (PMC11432532; doi:10.3390/ijms25189826)
Supplement: Supplementary file 1 [file ijms-25-09826-s001.zip]

Archive with 1 entries (1 files):
- ijms-3143768-supplementary.pdf
